# Supplementary material for: Dynamic DNA methylation changes during colorectal oncogenesis with insights from adenoma stages
Source: Sci Rep. 2025 Nov 25;15:45283. doi: 10.1038/s41598-025-28656-5 (PMC12749741; doi:10.1038/s41598-025-28656-5)
Supplement: Supplementary file 1 — Supplementary Material 1 [file 41598_2025_28656_MOESM1_ESM.xlsx]

## Sheet: Sheet1
	Methylated						Unmethylated
Stage	GO ID	TERM	N	DE	P.DE	FDR	GO ID	TERM	N	DE	P.DE	FDR
At low-grade adenoma	GO:0044238	primary metabolic process	10048	3847	4.68037e-47	1.15782e-43	GO:0007608	sensory perception of smell	407	154	3.11539e-32	2.31203e-28
	GO:0006139	nucleobase-containing compound metabolic process	6052	2427	4.13212e-45	9.19976e-42	GO:0050911	detection of chemical stimulus involved in sensory perception of smell	375	146	6.05447e-32	3.36992e-28
	GO:0008152	metabolic process	11634	4273	1.38874e-44	2.81081e-41	GO:0050907	detection of chemical stimulus involved in sensory perception	420	156	1.22815e-31	5.46872e-28
	GO:0090304	nucleic acid metabolic process	5492	2215	6.65029e-44	1.23385e-40	GO:0007606	sensory perception of chemical stimulus	478	167	1.63009e-30	3.29931e-27
	GO:0043170	macromolecule metabolic process	9600	3570	7.31063e-43	1.25203e-39	GO:0009593	detection of chemical stimulus	458	162	2.67254e-30	4.73738e-27
	GO:0034654	nucleobase-containing compound biosynthetic process	5057	2061	2.12174e-41	3.37417e-38	GO:0050906	detection of stimulus involved in sensory perception	496	170	2.76616e-30	4.73738e-27
	GO:0141187	nucleic acid biosynthetic process	4767	1945	5.787e-40	8.58946e-37	GO:0051606	detection of stimulus	620	194	1.75608e-29	2.79267e-26
	GO:0016070	RNA metabolic process	4947	1979	9.54431e-38	1.18052e-34	GO:0007600	sensory perception	945	256	4.42142e-29	6.56256e-26
	GO:0032774	RNA biosynthetic process	4657	1890	1.01471e-37	1.18902e-34	GO:0007186	G protein-coupled receptor signaling pathway	1257	312	5.26879e-28	7.33153e-25
	GO:0009058	biosynthetic process	8521	3145	1.73437e-36	1.83876e-33	GO:0050877	nervous system process	1485	348	6.85373e-28	8.97597e-25
	GO:0009987	cellular process	17465	6044	9.24004e-36	8.94436e-33	GO:0003008	system process	2302	468	1.36809e-23	1.69218e-20
	GO:0019219	regulation of nucleobase-containing compound metabolic process	4070	1730	2.3388e-34	2.16962e-31	GO:0032501	multicellular organismal process	7470	1203	1.22659e-20	1.43731e-17
	GO:0009059	macromolecule biosynthetic process	7518	2773	2.57775e-34	2.29564e-31	GO:0050896	response to stimulus	8843	1369	1.38423e-17	1.46755e-14
	GO:0008150	biological_process	17921	6153	1.3889e-33	1.18932e-30	GO:0007154	cell communication	6553	1045	4.24407e-16	4.10826e-13
	GO:0006351	DNA-templated transcription	3524	1531	3.34339e-32	2.32616e-29	GO:0042221	response to chemical	3968	678	9.91681e-16	9.19949e-13
	GO:0006355	regulation of DNA-templated transcription	3406	1483	2.89983e-31	1.89888e-28	GO:0023052	signaling	6528	1036	2.65912e-15	2.36811e-12
	GO:0006366	transcription by RNA polymerase II	2752	1235	5.11933e-31	3.07599e-28	GO:0008150	biological_process	17921	2509	4.43526e-15	3.79795e-12
	GO:0080090	regulation of primary metabolic process	5446	2214	5.13516e-31	3.07599e-28	GO:0007165	signal transduction	6022	950	5.19021e-13	3.98465e-10
	GO:0010467	gene expression	7090	2591	5.25008e-31	3.07599e-28	GO:0051716	cellular response to stimulus	7419	1126	2.01131e-11	1.49266e-08
	GO:2001141	regulation of RNA biosynthetic process	3419	1485	6.51661e-31	3.72015e-28	GO:0065007	biological regulation	12422	1776	1.98199e-10	1.42346e-07
	GO:0051252	regulation of RNA metabolic process	3764	1594	1.76609e-30	9.5903e-28	GO:0009987	cellular process	17465	2413	3.75881e-10	2.61519e-07
	GO:0006357	regulation of transcription by RNA polymerase II	2632	1185	3.18471e-30	1.6882e-27	GO:0050789	regulation of biological process	12028	1718	9.21666e-10	6.03529e-07
	GO:0007399	nervous system development	2625	1195	2.66473e-25	1.26229e-22	GO:0006959	humoral immune response	290	75	1.8047e-08	1.08594e-05
	GO:0019222	regulation of metabolic process	6865	2576	6.30706e-24	2.80841e-21	GO:0050794	regulation of cellular process	11644	1649	4.18785e-08	2.45364e-05
	GO:0060255	regulation of macromolecule metabolic process	6334	2381	2.77255e-23	1.21036e-20	GO:0007155	cell adhesion	1542	266	3.61912e-07	0.00020144
	GO:0048731	system development	4158	1746	4.7675e-23	2.04122e-20	GO:0019730	antimicrobial humoral response	166	47	1.69057e-06	0.00087532
	GO:0071840	cellular component organization or biogenesis	7053	2795	1.93543e-22	7.9797e-20	GO:0010817	regulation of hormone levels	546	110	1.8942e-06	0.000958465
	GO:0007275	multicellular organism development	4824	1977	3.68939e-21	1.39221e-18	GO:0061844	antimicrobial humoral immune response mediated by antimicrobial peptide	129	39	2.29269e-06	0.00110966
	GO:0016043	cellular component organization	6855	2704	1.41933e-19	5.18034e-17	GO:0008544	epidermis development	394	85	3.20581e-06	0.00148696
	GO:0009889	regulation of biosynthetic process	5724	2125	1.84604e-19	6.62908e-17	GO:0023061	signal release	495	99	5.24157e-06	0.0022882
	GO:0010556	regulation of macromolecule biosynthetic process	5550	2062	1.91846e-19	6.77977e-17	GO:0043588	skin development	323	72	5.90943e-06	0.00253015
	GO:0050794	regulation of cellular process	11644	4126	1.89058e-18	6.47569e-16	GO:0098773	skin epidermis development	133	36	8.51789e-06	0.00338647
	GO:0010468	regulation of gene expression	5436	2011	2.10438e-18	7.09877e-16	GO:0009605	response to external stimulus	2448	391	1.14429e-05	0.00446954
	GO:0030182	neuron differentiation	1458	691	3.35723e-18	1.1156e-15	GO:0006952	defense response	1912	313	1.74523e-05	0.00669927
	GO:0048699	generation of neurons	1535	722	4.96258e-18	1.62481e-15	GO:0006955	immune response	1845	303	2.11421e-05	0.00769048
	GO:0022008	neurogenesis	1791	821	2.57905e-17	8.32174e-15	GO:0006811	monoatomic ion transport	1276	215	2.17537e-05	0.00769048
	GO:0050789	regulation of biological process	12028	4244	3.23723e-17	1.02962e-14	GO:0050953	sensory perception of light stimulus	224	52	2.17616e-05	0.00769048
	GO:0045935	positive regulation of nucleobase-containing compound metabolic process	2120	908	5.38038e-16	1.64094e-13	GO:0007601	visual perception	220	51	2.74517e-05	0.00940285
	GO:0065007	biological regulation	12422	4354	2.13649e-15	6.42795e-13	GO:0003148	outflow tract septum morphogenesis	26	12	3.94052e-05	0.0130943
	GO:0044085	cellular component biogenesis	3391	1381	5.67582e-15	1.64112e-12	GO:0042445	hormone metabolic process	239	54	4.43826e-05	0.0145314
	GO:0045893	positive regulation of DNA-templated transcription	1693	758	7.13875e-15	2.01186e-12	GO:0031424	keratinization	82	26	5.12414e-05	0.0162977
	GO:1902680	positive regulation of RNA biosynthetic process	1695	758	9.82212e-15	2.7335e-12	GO:0043207	response to external biotic stimulus	1604	264	5.53413e-05	0.0173538
	GO:0051254	positive regulation of RNA metabolic process	1920	820	2.71664e-14	7.37602e-12	GO:0032940	secretion by cell	851	149	5.78759e-05	0.0177046
	GO:0048856	anatomical structure development	6078	2339	4.32885e-13	1.08289e-10	GO:0140352	export from cell	944	163	5.80505e-05	0.0177046
	GO:0032502	developmental process	6643	2523	1.39194e-12	3.40551e-10	GO:0061436	establishment of skin barrier	35	14	6.45548e-05	0.0194223
	GO:0022607	cellular component assembly	3130	1265	3.80691e-12	9.11365e-10	GO:0044419	biological process involved in interspecies interaction between organisms	1764	286	6.62251e-05	0.0195168
	GO:0045934	negative regulation of nucleobase-containing compound metabolic process	1497	651	4.82508e-12	1.1308e-09	GO:0098542	defense response to other organism	1278	216	6.66223e-05	0.0195168
	GO:0045892	negative regulation of DNA-templated transcription	1252	557	6.16598e-12	1.42999e-09	GO:0001906	cell killing	257	58	7.48373e-05	0.0213613
	GO:1902679	negative regulation of RNA biosynthetic process	1262	559	8.78875e-12	2.01724e-09	GO:0009607	response to biotic stimulus	1644	268	8.71872e-05	0.0241971
	GO:0007420	brain development	739	360	1.21553e-11	2.76149e-09	GO:0051707	response to other organism	1601	262	8.8033e-05	0.0241971
At high-grade adenoma	GO:0044238	primary metabolic process	10048	1724	5.40362e-27	1.20306e-23	GO:0010629	negative regulation of gene expression	1660	65	6.86737e-05	0.458236
	GO:0043170	macromolecule metabolic process	9600	1590	8.22873e-24	1.40927e-20	GO:0008150	biological_process	17921	474	8.36256e-05	0.458236
	GO:0008152	metabolic process	11634	1888	1.01338e-23	1.61156e-20	GO:0010558	negative regulation of macromolecule biosynthetic process	2695	94	0.000112324	0.458236
	GO:0006139	nucleobase-containing compound metabolic process	6052	1088	1.12574e-22	1.6709e-19	GO:0009892	negative regulation of metabolic process	3311	111	0.000120609	0.458236
	GO:0090304	nucleic acid metabolic process	5492	985	1.85035e-20	2.4233e-17	GO:0071798	response to prostaglandin D	5	3	0.0001297	0.458236
	GO:0009058	biosynthetic process	8521	1391	7.5255e-19	9.24193e-16	GO:0071799	cellular response to prostaglandin D stimulus	5	3	0.0001297	0.458236
	GO:0034654	nucleobase-containing compound biosynthetic process	5057	915	7.88702e-19	9.24193e-16	GO:0010605	negative regulation of macromolecule metabolic process	3088	104	0.000171686	0.458236
	GO:0010467	gene expression	7090	1157	7.51609e-18	7.96849e-15	GO:0009890	negative regulation of biosynthetic process	2767	95	0.000181826	0.458236
	GO:0016070	RNA metabolic process	4947	878	1.29913e-17	1.31472e-14	GO:0009987	cellular process	17465	460	0.000304079	0.584494
	GO:0009059	macromolecule biosynthetic process	7518	1225	1.89658e-17	1.83588e-14	GO:0009566	fertilization	215	15	0.000343973	0.584494
	GO:0141187	nucleic acid biosynthetic process	4767	857	3.91615e-17	3.63288e-14	GO:0050982	detection of mechanical stimulus	57	7	0.00036754	0.584494
	GO:0032774	RNA biosynthetic process	4657	834	1.59806e-16	1.36843e-13	GO:0051090	regulation of DNA-binding transcription factor activity	330	19	0.000395547	0.587097
	GO:0009987	cellular process	17465	2594	5.1428e-14	3.81664e-11	GO:0016441	post-transcriptional gene silencing	615	29	0.000576644	0.755201
	GO:0006396	RNA processing	1335	244	1.52511e-13	1.06109e-10	GO:0008015	blood circulation	537	26	0.000613384	0.758688
	GO:0080090	regulation of primary metabolic process	5446	968	1.65823e-12	1.05482e-09	GO:0065007	biological regulation	12422	339	0.000677914	0.794372
	GO:0008150	biological_process	17921	2632	4.89824e-12	2.94742e-09	GO:0050954	sensory perception of mechanical stimulus	196	13	0.000880232	0.948291
	GO:0019538	protein metabolic process	4396	793	3.65021e-11	1.98215e-08	GO:0035194	regulatory ncRNA-mediated post-transcriptional gene silencing	609	28	0.00105017	0.948291
	GO:0019219	regulation of nucleobase-containing compound metabolic process	4070	739	6.13332e-11	3.17564e-08	GO:0045907	positive regulation of vasoconstriction	33	5	0.00106787	0.948291
	GO:0060255	regulation of macromolecule metabolic process	6334	1037	2.58723e-10	1.28005e-07	GO:0032502	developmental process	6643	193	0.0010944	0.948291
	GO:0009057	macromolecule catabolic process	1544	311	4.29895e-10	2.03642e-07	GO:0031047	regulatory ncRNA-mediated gene silencing	675	30	0.00110742	0.948291
	GO:0019222	regulation of metabolic process	6865	1115	8.33175e-10	3.86454e-07	GO:0035195	miRNA-mediated post-transcriptional gene silencing	592	27	0.0014513	1
	GO:0010498	proteasomal protein catabolic process	590	144	1.60444e-09	7.29005e-07	GO:0015828	tyrosine transport	3	2	0.00146141	1
	GO:0043412	macromolecule modification	2606	506	2.62036e-09	1.14391e-06	GO:0015821	methionine transport	3	2	0.00161083	1
	GO:0071840	cellular component organization or biogenesis	7053	1217	3.93763e-09	1.68591e-06	GO:0000711	meiotic DNA repair synthesis	3	2	0.00176317	1
	GO:0051252	regulation of RNA metabolic process	3764	673	6.12544e-09	2.47958e-06	GO:0048523	negative regulation of cellular process	5598	164	0.00187685	1
	GO:0051603	proteolysis involved in protein catabolic process	817	184	9.87509e-09	3.92605e-06	GO:0048519	negative regulation of biological process	5804	169	0.00216319	1
	GO:0070647	protein modification by small protein conjugation or removal	901	201	1.19068e-08	4.65077e-06	GO:0003013	circulatory system process	621	27	0.00217606	1
	GO:0043687	post-translational protein modification	959	212	1.32137e-08	5.07224e-06	GO:2001236	regulation of extrinsic apoptotic signaling pathway	165	11	0.00218273	1
	GO:0032446	protein modification by small protein conjugation	806	183	2.22253e-08	8.24706e-06	GO:0048856	anatomical structure development	6078	176	0.00230934	1
	GO:0006351	DNA-templated transcription	3524	639	2.42307e-08	8.84381e-06	GO:0051092	positive regulation of NF-kappaB transcription factor activity	119	9	0.00237887	1
	GO:0006996	organelle organization	3577	655	2.47775e-08	8.89752e-06	GO:0010459	negative regulation of heart rate	12	3	0.00249247	1
	GO:0006397	mRNA processing	492	119	2.58576e-08	9.13799e-06	GO:0061615	glycolytic process through fructose-6-phosphate	25	4	0.00267869	1
	GO:0016071	mRNA metabolic process	837	172	2.89034e-08	1.00548e-05	GO:0019474	L-lysine catabolic process to acetyl-CoA	4	2	0.00268454	1
	GO:0033043	regulation of organelle organization	1168	250	3.83645e-08	1.31407e-05	GO:0019477	L-lysine catabolic process	4	2	0.00268454	1
	GO:0009889	regulation of biosynthetic process	5724	916	5.10329e-08	1.72151e-05	GO:0046440	L-lysine metabolic process	4	2	0.00268454	1
	GO:0036211	protein modification process	2413	464	6.24095e-08	2.07386e-05	GO:0030207	chondroitin sulfate proteoglycan catabolic process	4	2	0.00288977	1
	GO:0016567	protein ubiquitination	721	165	6.86205e-08	2.24672e-05	GO:0032501	multicellular organismal process	7470	212	0.00292891	1
	GO:0010556	regulation of macromolecule biosynthetic process	5550	887	7.42096e-08	2.3945e-05	GO:0015823	phenylalanine transport	4	2	0.00304105	1
	GO:0006259	DNA metabolic process	996	212	1.08856e-07	3.41347e-05	GO:0015829	valine transport	4	2	0.00305641	1
	GO:0006355	regulation of DNA-templated transcription	3406	613	1.69523e-07	5.24203e-05	GO:0015817	histidine transport	4	2	0.00305982	1
	GO:0010468	regulation of gene expression	5436	864	1.89862e-07	5.7448e-05	GO:1902024	L-histidine transport	4	2	0.00305982	1
	GO:0043632	modification-dependent macromolecule catabolic process	671	152	1.90943e-07	5.7448e-05	GO:0002759	regulation of antimicrobial humoral response	12	3	0.00332757	1
	GO:2001141	regulation of RNA biosynthetic process	3419	614	1.93731e-07	5.75096e-05	GO:0002339	B cell selection	4	2	0.00355164	1
	GO:0009056	catabolic process	2743	493	2.30325e-07	6.7473e-05	GO:0048706	embryonic skeletal system development	134	9	0.00356503	1
	GO:0030163	protein catabolic process	1063	222	2.48744e-07	7.19224e-05	GO:0048609	multicellular organismal reproductive process	990	38	0.00368987	1
	GO:0006511	ubiquitin-dependent protein catabolic process	655	148	3.1058e-07	8.86505e-05	GO:1901136	carbohydrate derivative catabolic process	257	14	0.00380532	1
	GO:0044770	cell cycle phase transition	568	129	4.46892e-07	0.000125944	GO:0002430	complement receptor mediated signaling pathway	14	3	0.00401094	1
	GO:0019941	modification-dependent protein catabolic process	666	149	4.90907e-07	0.00013662	GO:1901655	cellular response to ketone	110	8	0.00429697	1
	GO:0043161	proteasome-mediated ubiquitin-dependent protein catabolic process	457	109	5.28529e-07	0.000143779	GO:0007289	spermatid nucleus differentiation	28	4	0.00438011	1
	GO:0006366	transcription by RNA polymerase II	2752	507	5.29548e-07	0.000143779	GO:0035296	regulation of tube diameter	155	10	0.00453255	1
At adenocarcinoma	GO:0048731	system development	4158	236	4.5518e-09	1.12601e-05	GO:0050907	detection of chemical stimulus involved in sensory perception	420	71	2.3592e-24	5.25252e-20
	GO:0007389	pattern specification process	475	48	6.98439e-09	1.55501e-05	GO:0009593	detection of chemical stimulus	458	73	5.73358e-24	6.38262e-20
	GO:0007399	nervous system development	2625	168	1.01399e-08	2.05232e-05	GO:0007606	sensory perception of chemical stimulus	478	74	1.33624e-23	9.91666e-20
	GO:0003002	regionalization	429	44	1.16709e-08	2.16533e-05	GO:0051606	detection of stimulus	620	82	2.30726e-23	1.13967e-19
	GO:0034330	cell junction organization	853	73	4.9481e-08	7.09895e-05	GO:0050911	detection of chemical stimulus involved in sensory perception of smell	375	66	2.55944e-23	1.13967e-19
	GO:0007275	multicellular organism development	4824	258	5.10165e-08	7.09895e-05	GO:0007608	sensory perception of smell	407	67	2.1389e-22	7.93674e-19
	GO:0050808	synapse organization	580	55	8.69639e-08	0.000109971	GO:0050906	detection of stimulus involved in sensory perception	496	72	8.77164e-22	2.44115e-18
	GO:0048598	embryonic morphogenesis	626	56	8.89096e-08	0.000109971	GO:0007600	sensory perception	945	93	1.8668e-19	4.61806e-16
	GO:0032502	developmental process	6643	323	1.74776e-07	0.000204801	GO:0050877	nervous system process	1485	113	4.25005e-17	6.75879e-14
	GO:0048562	embryonic organ morphogenesis	302	33	6.75419e-07	0.000626564	GO:0003008	system process	2302	140	5.22852e-14	7.76051e-11
	GO:0009952	anterior/posterior pattern specification	219	26	7.04959e-07	0.000627808	GO:0032501	multicellular organismal process	7470	314	1.21575e-11	1.42461e-08
	GO:0048568	embryonic organ development	457	43	8.80658e-07	0.000708188	GO:0065007	biological regulation	12422	467	2.51768e-11	2.80269e-08
	GO:0009790	embryo development	1130	81	9.1058e-07	0.000708188	GO:0007186	G protein-coupled receptor signaling pathway	1257	88	2.33771e-10	2.47841e-07
	GO:0007267	cell-cell signaling	1340	91	9.22452e-07	0.000708188	GO:0050789	regulation of biological process	12028	449	4.23704e-10	4.28788e-07
	GO:0007218	neuropeptide signaling pathway	113	15	2.2358e-06	0.00155556	GO:0050794	regulation of cellular process	11644	430	8.89546e-09	8.61081e-06
	GO:0009887	animal organ morphogenesis	1021	75	2.4624e-06	0.00157802	GO:0007154	cell communication	6553	267	2.09205e-08	1.94073e-05
	GO:0007268	chemical synaptic transmission	776	62	2.48071e-06	0.00157802	GO:0008150	biological_process	17921	613	2.28667e-08	2.03642e-05
	GO:0098916	anterograde trans-synaptic signaling	776	62	2.48071e-06	0.00157802	GO:0042221	response to chemical	3968	180	2.85428e-08	2.44414e-05
	GO:0099536	synaptic signaling	811	64	2.78448e-06	0.00163141	GO:0023052	signaling	6528	264	5.32718e-08	4.39275e-05
	GO:0099537	trans-synaptic signaling	782	62	3.41461e-06	0.00194931	GO:0050896	response to stimulus	8843	339	5.89046e-08	4.68375e-05
	GO:0048699	generation of neurons	1535	104	4.97455e-06	0.00276884	GO:0007165	signal transduction	6022	244	2.64706e-07	0.000196447
	GO:0009653	anatomical structure morphogenesis	2798	161	8.59566e-06	0.00466765	GO:0051716	cellular response to stimulus	7419	281	1.13258e-05	0.00787995
	GO:0007417	central nervous system development	1047	75	1.03646e-05	0.00549423	GO:0009987	cellular process	17465	584	2.4219e-05	0.0163397
	GO:0051046	regulation of secretion	624	48	1.1236e-05	0.00581761	GO:0022409	positive regulation of cell-cell adhesion	334	22	0.000489595	0.299691
	GO:0035282	segmentation	102	15	1.15589e-05	0.0058488	GO:0098926	postsynaptic signal transduction	51	7	0.000672641	0.383992
	GO:0048856	anatomical structure development	6078	294	1.2474e-05	0.00617159	GO:0071715	icosanoid transport	65	8	0.00082009	0.445894
	GO:0030182	neuron differentiation	1458	98	1.44395e-05	0.00684002	GO:2000471	regulation of hematopoietic stem cell migration	2	2	0.000841158	0.445894
	GO:0032501	multicellular organismal process	7470	334	1.5293e-05	0.00709341	GO:2000473	positive regulation of hematopoietic stem cell migration	2	2	0.000841158	0.445894
	GO:0050794	regulation of cellular process	11644	474	1.70798e-05	0.00761915	GO:0098609	cell-cell adhesion	985	48	0.000949675	0.491711
	GO:0099565	chemical synaptic transmission, postsynaptic	118	17	1.71109e-05	0.00761915	GO:0035701	hematopoietic stem cell migration	8	3	0.00114143	0.577564
	GO:1903530	regulation of secretion by cell	569	44	2.28921e-05	0.00980132	GO:0090050	positive regulation of cell migration involved in sprouting angiogenesis	35	6	0.00128233	0.634441
	GO:0050789	regulation of biological process	12028	486	3.33506e-05	0.0140098	GO:0042742	defense response to bacterium	320	22	0.00148432	0.718413
	GO:0060078	regulation of postsynaptic membrane potential	150	19	3.73319e-05	0.0153918	GO:0042102	positive regulation of T cell proliferation	105	10	0.00151706	0.718636
	GO:0001656	metanephros development	93	14	4.2531e-05	0.0172166	GO:0095500	acetylcholine receptor signaling pathway	44	6	0.00188911	0.876232
	GO:0007186	G protein-coupled receptor signaling pathway	1257	62	4.96777e-05	0.0197504	GO:1903039	positive regulation of leukocyte cell-cell adhesion	282	18	0.00200054	0.881633
	GO:0022008	neurogenesis	1791	112	5.65231e-05	0.0218526	GO:0050671	positive regulation of lymphocyte proliferation	147	12	0.00204134	0.881633
	GO:0007610	behavior	672	50	5.69282e-05	0.0218526	GO:0070665	positive regulation of leukocyte proliferation	167	13	0.00205915	0.881633
	GO:0030154	cell differentiation	4492	223	6.18584e-05	0.0226786	GO:0032946	positive regulation of mononuclear cell proliferation	150	12	0.00238607	0.905703
	GO:0048513	animal organ development	3079	164	6.30105e-05	0.0226786	GO:0007155	cell adhesion	1542	67	0.00240389	0.905703
	GO:0048869	cellular developmental process	4494	223	6.31545e-05	0.0226786	GO:0046942	carboxylic acid transport	359	21	0.00242998	0.905703
	GO:0043396	corticotropin-releasing hormone secretion	3	3	7.171e-05	0.0249461	GO:1905145	cellular response to acetylcholine	46	6	0.00243006	0.905703
	GO:0043397	regulation of corticotropin-releasing hormone secretion	3	3	7.171e-05	0.0249461	GO:0046618	xenobiotic export from cell	27	5	0.00245049	0.905703
	GO:0042391	regulation of membrane potential	463	38	7.52676e-05	0.0255756	GO:0061591	calcium activated galactosylceramide scrambling	3	2	0.00245913	0.905703
	GO:0007420	brain development	739	55	7.5817e-05	0.0255756	GO:0015849	organic acid transport	360	21	0.00251354	0.905703
	GO:0060562	epithelial tube morphogenesis	337	31	0.000101788	0.033824	GO:1900424	regulation of defense response to bacterium	20	4	0.00252503	0.905703
	GO:0060429	epithelium development	1248	76	0.000129447	0.0401891	GO:0048856	anatomical structure development	6078	215	0.00256285	0.905703
	GO:0048666	neuron development	1181	80	0.000129968	0.0401891	GO:0042908	xenobiotic transport	61	7	0.00268381	0.93363
	GO:0051584	regulation of dopamine uptake involved in synaptic transmission	8	4	0.00016086	0.0471236	GO:1905144	response to acetylcholine	49	6	0.00311561	1
	GO:0051940	regulation of catecholamine uptake involved in synaptic transmission	8	4	0.00016086	0.0471236	GO:1903348	positive regulation of bicellular tight junction assembly	11	3	0.00337986	1
	GO:0023061	signal release	495	38	0.000172129	0.0489813	GO:0032309	icosanoid secretion	48	6	0.0036178	1
Transitory during adenoma	GO:1903047	mitotic cell cycle process	777	57	7.3996e-06	0.0117675	GO:0031047	regulatory ncRNA-mediated gene silencing	675	47	1.17808e-08	0.000262288
	GO:0042273	ribosomal large subunit biogenesis	64	11	1.96606e-05	0.0273578	GO:0035194	regulatory ncRNA-mediated post-transcriptional gene silencing	609	41	2.00818e-07	0.00153792
	GO:0000470	maturation of LSU-rRNA	26	7	2.72625e-05	0.0356218	GO:0035195	miRNA-mediated post-transcriptional gene silencing	592	40	2.21858e-07	0.00153792
	GO:0044238	primary metabolic process	10048	425	2.87995e-05	0.0356218	GO:0016441	post-transcriptional gene silencing	615	41	2.76306e-07	0.00153792
	GO:0071840	cellular component organization or biogenesis	7053	330	3.6777e-05	0.0397284	GO:0045746	negative regulation of Notch signaling pathway	43	7	0.000603209	1
	GO:0000278	mitotic cell cycle	919	62	3.74728e-05	0.0397284	GO:0010608	post-transcriptional regulation of gene expression	1063	52	0.000699179	1
	GO:0008152	metabolic process	11634	468	6.65225e-05	0.0632557	GO:0006572	tyrosine catabolic process	6	3	0.000782121	1
	GO:0007346	regulation of mitotic cell cycle	522	39	8.8519e-05	0.0788315	GO:1903352	L-ornithine transmembrane transport	6	3	0.000883605	1
	GO:0016043	cellular component organization	6855	317	0.000198292	0.15767	GO:0032916	positive regulation of transforming growth factor beta3 production	2	2	0.000944674	1
	GO:1901987	regulation of cell cycle phase transition	467	34	0.000287606	0.196841	GO:0015695	organic cation transport	120	12	0.000984393	1
	GO:0006235	dTTP biosynthetic process	4	3	0.000302094	0.196841	GO:1902856	negative regulation of non-motile cilium assembly	2	2	0.00123601	1
	GO:0009212	pyrimidine deoxyribonucleoside triphosphate biosynthetic process	4	3	0.000302094	0.196841	GO:0061014	positive regulation of mRNA catabolic process	195	15	0.00128966	1
	GO:0046075	dTTP metabolic process	4	3	0.000302094	0.196841	GO:0090212	negative regulation of establishment of blood-brain barrier	2	2	0.00133366	1
	GO:0031573	mitotic intra-S DNA damage checkpoint signaling	17	5	0.000334429	0.196841	GO:0048232	male gamete generation	661	38	0.00138781	1
	GO:0009263	deoxyribonucleotide biosynthetic process	15	5	0.000335967	0.196841	GO:1903826	L-arginine transmembrane transport	15	4	0.00147089	1
	GO:0009265	2'-deoxyribonucleotide biosynthetic process	15	5	0.000335967	0.196841	GO:0015822	ornithine transport	7	3	0.00147825	1
	GO:0046385	deoxyribose phosphate biosynthetic process	15	5	0.000335967	0.196841	GO:0007283	spermatogenesis	644	37	0.00159682	1
	GO:0008150	biological_process	17921	669	0.000386426	0.220599	GO:0035279	miRNA-mediated gene silencing by mRNA destabilization	99	9	0.00175394	1
	GO:0009148	pyrimidine nucleoside triphosphate biosynthetic process	19	5	0.000506095	0.262039	GO:0006558	L-phenylalanine metabolic process	8	3	0.00200278	1
	GO:0051301	cell division	647	44	0.000531355	0.268866	GO:0006559	L-phenylalanine catabolic process	8	3	0.00200278	1
	GO:0044085	cellular component biogenesis	3391	168	0.000554003	0.274096	GO:0043376	regulation of CD8-positive, alpha-beta T cell differentiation	8	3	0.00211034	1
	GO:0031647	regulation of protein stability	369	28	0.000598862	0.283682	GO:0150128	negative regulation of interleukin-33 production	3	2	0.00220395	1
	GO:0061640	cytoskeleton-dependent cytokinesis	125	14	0.000635213	0.294633	GO:0061157	mRNA destabilization	190	14	0.00266522	1
	GO:0022613	ribonucleoprotein complex biogenesis	465	32	0.000665712	0.297697	GO:0032907	transforming growth factor beta3 production	3	2	0.00286962	1
	GO:0006396	RNA processing	1335	60	0.000668562	0.297697	GO:0032910	regulation of transforming growth factor beta3 production	3	2	0.00286962	1
	GO:0009058	biosynthetic process	8521	341	0.000686944	0.29971	GO:0030036	actin cytoskeleton organization	726	40	0.00289299	1
	GO:1901990	regulation of mitotic cell cycle phase transition	358	27	0.000700006	0.29971	GO:0050779	RNA destabilization	194	14	0.00329035	1
	GO:0006567	threonine catabolic process	2	2	0.000776051	0.326	GO:1902022	L-lysine transport	9	3	0.00329097	1
	GO:0006139	nucleobase-containing compound metabolic process	6052	259	0.000834877	0.344217	GO:1903401	L-lysine transmembrane transport	9	3	0.00329097	1
	GO:0021860	pyramidal neuron development	11	4	0.00098643	0.385296	GO:1990822	basic amino acid transmembrane transport	19	4	0.00366873	1
	GO:0035094	response to nicotine	51	8	0.00102516	0.39352	GO:0048137	spermatocyte division	3	2	0.00390876	1
	GO:0009987	cellular process	17465	654	0.00107244	0.404693	GO:1990575	mitochondrial L-ornithine transmembrane transport	3	2	0.00400336	1
	GO:0006996	organelle organization	3577	175	0.00109473	0.40622	GO:2000524	negative regulation of T cell costimulation	3	2	0.00414295	1
	GO:0043248	proteasome assembly	14	4	0.00124764	0.45537	GO:2001185	regulation of CD8-positive, alpha-beta T cell activation	20	4	0.00474167	1
	GO:0007023	post-chaperonin tubulin folding pathway	6	3	0.00127173	0.456673	GO:0072639	interleukin-33 production	4	2	0.00475253	1
	GO:0006457	protein folding	219	18	0.001307	0.461891	GO:0150127	regulation of interleukin-33 production	4	2	0.00475253	1
	GO:0009449	gamma-aminobutyric acid biosynthetic process	6	3	0.00141046	0.485245	GO:0051017	actin filament bundle assembly	165	13	0.00510033	1
	GO:0009211	pyrimidine deoxyribonucleoside triphosphate metabolic process	6	3	0.00141668	0.485245	GO:0046500	S-adenosylmethionine metabolic process	11	3	0.00569817	1
	GO:0009147	pyrimidine nucleoside triphosphate metabolic process	24	5	0.00168708	0.560109	GO:0061572	actin filament bundle organization	168	13	0.00590977	1
	GO:0044770	cell cycle phase transition	568	37	0.00169462	0.560109	GO:0022600	digestive system process	112	10	0.00608964	1
	GO:0061528	aspartate secretion	2	2	0.0020453	0.633313	GO:1903313	positive regulation of mRNA metabolic process	229	15	0.00615729	1
	GO:1904448	regulation of aspartate secretion	2	2	0.0020453	0.633313	GO:0035623	renal D-glucose absorption	4	2	0.00632413	1
	GO:1904450	positive regulation of aspartate secretion	2	2	0.0020453	0.633313	GO:0015802	basic amino acid transport	22	4	0.00635428	1
	GO:1904612	response to 2,3,7,8-tetrachlorodibenzodioxine	7	3	0.00208161	0.633313	GO:0010813	neuropeptide catabolic process	4	2	0.00662741	1
	GO:1904886	beta-catenin destruction complex disassembly	2	2	0.00210497	0.633313	GO:0006477	protein sulfation	4	2	0.00704244	1
	GO:0000281	mitotic cytokinesis	97	11	0.00218115	0.641913	GO:0090210	regulation of establishment of blood-brain barrier	4	2	0.00711228	1
	GO:0044772	mitotic cell cycle phase transition	457	31	0.00219122	0.641913	GO:0097067	cellular response to thyroid hormone stimulus	12	3	0.00734814	1
	GO:1901137	carbohydrate derivative biosynthetic process	608	38	0.00231289	0.668755	GO:0015711	organic anion transport	467	27	0.00737051	1
	GO:0022402	cell cycle process	1324	73	0.00237676	0.678412	GO:0006730	one-carbon metabolic process	23	4	0.0075545	1
	GO:0009221	pyrimidine deoxyribonucleotide biosynthetic process	7	3	0.00251972	0.710114	GO:0010518	positive regulation of phospholipase activity	12	3	0.00825722	1
