# Supplementary material for: Dynamic DNA methylation changes during colorectal oncogenesis with insights from adenoma stages
Source: Sci Rep. 2025 Nov 25;15:45283. doi: 10.1038/s41598-025-28656-5 (PMC12749741; doi:10.1038/s41598-025-28656-5)
Supplement: Supplementary file 2 — Supplementary Material 2 [file 41598_2025_28656_MOESM2_ESM.xlsx]

## Sheet: Feuil1
	EPIC					450k
	TERM	N	DE	P.DE	FDR	TERM	N	DE	P.DE	FDR
Transitoy umeth	regulatory ncRNA-mediated gene silencing	675	47	1.17808e-08	0.000262288	system process	2272	410	2.89993e-15	1.2994e-11
	regulatory ncRNA-mediated post-transcriptional gene silencing	609	41	2.00818e-07	0.00153792	multicellular organismal process	7360	1087	1.28964e-14	4.81552e-11
	miRNA-mediated post-transcriptional gene silencing	592	40	2.21858e-07	0.00153792	sensory perception	923	202	3.44194e-13	1.10162e-09
	post-transcriptional gene silencing	615	41	2.76306e-07	0.00153792	G protein-coupled receptor signaling pathway	1253	243	1.8555e-10	2.96933e-07
	negative regulation of Notch signaling pathway	43	7	0.000603209	1	nervous system process	1462	267	3.79186e-10	5.66352e-07
	post-transcriptional regulation of gene expression	1063	52	0.000699179	1	detection of stimulus	604	139	9.13603e-10	1.23485e-06
	tyrosine catabolic process	6	3	0.000782121	1	sensory perception of chemical stimulus	461	116	9.36999e-10	1.23485e-06
	L-ornithine transmembrane transport	6	3	0.000883605	1	detection of stimulus involved in sensory perception	482	117	4.40049e-09	5.10504e-06
	positive regulation of transforming growth factor beta3 production	2	2	0.000944674	1	detection of chemical stimulus	445	111	4.55726e-09	5.10504e-06
	organic cation transport	120	12	0.000984393	1	detection of chemical stimulus involved in sensory perception	408	103	1.55018e-08	1.53878e-05
	negative regulation of non-motile cilium assembly	2	2	0.00123601	1	sensory perception of smell	389	99	1.57972e-08	1.53878e-05
	positive regulation of mRNA catabolic process	195	15	0.00128966	1	cell adhesion	1534	259	1.80182e-08	1.682e-05
	negative regulation of establishment of blood-brain barrier	2	2	0.00133366	1	intermediate filament organization	73	29	1.89674e-08	1.69978e-05
	male gamete generation	661	38	0.00138781	1	detection of chemical stimulus involved in sensory perception of smell	362	94	2.14872e-08	1.85154e-05
	L-arginine transmembrane transport	15	4	0.00147089	1	keratinization	79	31	3.60655e-08	2.88576e-05
	ornithine transport	7	3	0.00147825	1	immune response	1800	300	1.02028e-07	6.17792e-05
	spermatogenesis	644	37	0.00159682	1	inflammatory response	905	168	1.15147e-07	6.78881e-05
	miRNA-mediated gene silencing by mRNA destabilization	99	9	0.00175394	1	defense response	1864	307	2.04245e-07	0.000111607
	L-phenylalanine metabolic process	8	3	0.00200278	1	response to stimulus	8723	1198	3.3038e-07	0.000176234
	L-phenylalanine catabolic process	8	3	0.00200278	1	response to chemical	3901	581	4.44865e-07	0.000227818
	regulation of CD8-positive, alpha-beta T cell differentiation	8	3	0.00211034	1	intermediate filament cytoskeleton organization	94	31	4.4742e-07	0.000227818
	negative regulation of interleukin-33 production	3	2	0.00220395	1	intermediate filament-based process	95	31	5.74501e-07	0.000286025
	mRNA destabilization	190	14	0.00266522	1	response to external stimulus	2400	371	5.32928e-06	0.00248744
	transforming growth factor beta3 production	3	2	0.00286962	1	cytokine production	873	156	5.51175e-06	0.00252011
	regulation of transforming growth factor beta3 production	3	2	0.00286962	1	transmembrane transport	1568	248	5.6496e-06	0.00253147
	actin cytoskeleton organization	726	40	0.00289299	1	epidermis development	386	79	6.39829e-06	0.00281073
	RNA destabilization	194	14	0.00329035	1	digestion	140	37	7.20934e-06	0.00294726
	L-lysine transport	9	3	0.00329097	1	metal ion transport	893	152	7.23528e-06	0.00294726
	L-lysine transmembrane transport	9	3	0.00329097	1	regulation of cytokine production	866	154	8.45558e-06	0.00318843
	basic amino acid transmembrane transport	19	4	0.00366873	1	defense response to bacterium	313	70	9.38894e-06	0.00344836
Early unmet	sensory perception of smell	407	154	3.11539e-32	2.31203e-28	immune system process	2594	124	1.48489e-11	8.31687e-08
	detection of chemical stimulus involved in sensory perception of smell	375	146	6.05447e-32	3.36992e-28	immune response	1800	96	2.96833e-11	1.33005e-07
	detection of chemical stimulus involved in sensory perception	420	156	1.22815e-31	5.46872e-28	defense response	1864	92	3.57923e-09	1.00236e-05
	sensory perception of chemical stimulus	478	167	1.63009e-30	3.29931e-27	regulation of immune system process	1595	80	1.30056e-08	3.23753e-05
	detection of chemical stimulus	458	162	2.67254e-30	4.73738e-27	response to stimulus	8723	289	2.44701e-08	5.48227e-05
	detection of stimulus involved in sensory perception	496	170	2.76616e-30	4.73738e-27	positive regulation of immune system process	1096	60	4.59856e-08	9.36602e-05
	detection of stimulus	620	194	1.75608e-29	2.79267e-26	detection of chemical stimulus	445	36	8.34761e-08	0.000143862
	sensory perception	945	256	4.42142e-29	6.56256e-26	response to other organism	1559	76	1.21735e-07	0.00019481
	G protein-coupled receptor signaling pathway	1257	312	5.26879e-28	7.33153e-25	response to external biotic stimulus	1562	76	1.319e-07	0.000197006
	nervous system process	1485	348	6.85373e-28	8.97597e-25	response to biotic stimulus	1602	77	1.63458e-07	0.000218382
	system process	2302	468	1.36809e-23	1.69218e-20	defense response to symbiont	1147	61	1.65707e-07	0.000218382
	multicellular organismal process	7470	1203	1.22659e-20	1.43731e-17	G protein-coupled receptor signaling pathway	1253	66	2.17065e-07	0.000270174
	response to stimulus	8843	1369	1.38423e-17	1.46755e-14	biological process involved in interspecies interaction between organisms	1723	80	3.07555e-07	0.000362656
	cell communication	6553	1045	4.24407e-16	4.10826e-13	response to external stimulus	2400	102	3.34659e-07	0.000374886
	response to chemical	3968	678	9.91681e-16	9.19949e-13	detection of chemical stimulus involved in sensory perception	408	33	3.82543e-07	0.000408119
	signaling	6528	1036	2.65912e-15	2.36811e-12	defense response to other organism	1243	63	7.99548e-07	0.000782223
	biological_process	17921	2509	4.43526e-15	3.79795e-12	detection of chemical stimulus involved in sensory perception of smell	362	30	8.78742e-07	0.000820306
	signal transduction	6022	950	5.19021e-13	3.98465e-10	sensory perception of smell	389	31	1.08866e-06	0.000975617
	cellular response to stimulus	7419	1126	2.01131e-11	1.49266e-08	detection of stimulus	604	40	1.18277e-06	0.00101918
	biological regulation	12422	1776	1.98199e-10	1.42346e-07	detection of stimulus involved in sensory perception	482	35	1.28864e-06	0.00106928
	cellular process	17465	2413	3.75881e-10	2.61519e-07	sensory perception of chemical stimulus	461	34	1.47667e-06	0.00118155
	regulation of biological process	12028	1718	9.21666e-10	6.03529e-07	innate immune response	970	51	3.42626e-06	0.00264696
	humoral immune response	290	75	1.8047e-08	1.08594e-05	cell activation	1115	55	5.21857e-06	0.00377151
	regulation of cellular process	11644	1649	4.18785e-08	2.45364e-05	leukocyte activation	962	49	8.11219e-06	0.00567955
	cell adhesion	1542	266	3.61912e-07	0.00020144	leukocyte migration	397	26	2.48015e-05	0.016838
	antimicrobial humoral response	166	47	1.69057e-06	0.00087532	defense response to Gram-negative bacterium	100	12	2.7973e-05	0.0184326
	regulation of hormone levels	546	110	1.8942e-06	0.000958465	positive regulation of cytokine production	503	30	4.18952e-05	0.0268177
	antimicrobial humoral immune response mediated by antimicrobial peptide	129	39	2.29269e-06	0.00110966	regulation of leukocyte migration	230	18	4.34289e-05	0.0270272
	epidermis development	394	85	3.20581e-06	0.00148696	cell communication	6505	212	5.40873e-05	0.0327506
	signal release	495	99	5.24157e-06	0.0022882	sensory perception	923	47	5.75711e-05	0.0339427
late unmet	detection of chemical stimulus involved in sensory perception	420	71	2.3592e-24	5.25252e-20	positive regulation of telomere maintenance via telomere lengthening	29	3	0.000128948	1
	detection of chemical stimulus	458	73	5.73358e-24	6.38262e-20	cellular response to indole-3-methanol	5	2	0.000157185	1
	sensory perception of chemical stimulus	478	74	1.33624e-23	9.91666e-20	response to indole-3-methanol	6	2	0.000235942	1
	detection of stimulus	620	82	2.30726e-23	1.13967e-19	immune response	1800	14	0.000272841	1
	detection of chemical stimulus involved in sensory perception of smell	375	66	2.55944e-23	1.13967e-19	positive regulation of DNA metabolic process	292	6	0.000373331	1
	sensory perception of smell	407	67	2.1389e-22	7.93674e-19	negative regulation of viral genome replication	54	3	0.000399308	1
	detection of stimulus involved in sensory perception	496	72	8.77164e-22	2.44115e-18	RNA secondary structure unwinding	9	2	0.000487086	1
	sensory perception	945	93	1.8668e-19	4.61806e-16	viral genome replication	127	4	0.000493616	1
	nervous system process	1485	113	4.25005e-17	6.75879e-14	nuclear-transcribed mRNA catabolic process	123	4	0.000640121	1
	system process	2302	140	5.22852e-14	7.76051e-11	immune system process	2594	17	0.000683941	1
	multicellular organismal process	7470	314	1.21575e-11	1.42461e-08	regulation of leukocyte mediated immunity	252	5	0.000699732	1
	biological regulation	12422	467	2.51768e-11	2.80269e-08	dendritic cell cytokine production	16	2	0.00085539	1
	G protein-coupled receptor signaling pathway	1257	88	2.33771e-10	2.47841e-07	regulation of dendritic cell cytokine production	16	2	0.00085539	1
	regulation of biological process	12028	449	4.23704e-10	4.28788e-07	regulation of telomere maintenance via telomere lengthening	57	3	0.00091435	1
	regulation of cellular process	11644	430	8.89546e-09	8.61081e-06	response to interferon-alpha	19	2	0.00122812	1
	cell communication	6553	267	2.09205e-08	1.94073e-05	defense response	1864	13	0.00122907	1
	biological_process	17921	613	2.28667e-08	2.03642e-05	hair follicle maturation	15	2	0.00142189	1
	response to chemical	3968	180	2.85428e-08	2.44414e-05	positive regulation of organelle organization	511	7	0.00146587	1
	signaling	6528	264	5.32718e-08	4.39275e-05	negative regulation of gene expression	1567	11	0.00153243	1
	response to stimulus	8843	339	5.89046e-08	4.68375e-05	plasmacytoid dendritic cell cytokine production	1	1	0.00179748	1
	signal transduction	6022	244	2.64706e-07	0.000196447	regulation of plasmacytoid dendritic cell cytokine production	1	1	0.00179748	1
	cellular response to stimulus	7419	281	1.13258e-05	0.00787995	negative regulation of plasmacytoid dendritic cell cytokine production	1	1	0.00179748	1
	cellular process	17465	584	2.4219e-05	0.0163397	positive regulation of telomere maintenance	75	3	0.00180433	1
	positive regulation of cell-cell adhesion	334	22	0.000489595	0.299691	regulation of viral genome replication	84	3	0.00180489	1
	postsynaptic signal transduction	51	7	0.000672641	0.383992	nucleobase-containing compound catabolic process	618	7	0.00186556	1
	icosanoid transport	65	8	0.00082009	0.445894	telomere maintenance via telomere lengthening	75	3	0.00196153	1
	regulation of hematopoietic stem cell migration	2	2	0.000841158	0.445894	regulation of production of molecular mediator of immune response	191	4	0.00216268	1
	positive regulation of hematopoietic stem cell migration	2	2	0.000841158	0.445894	mRNA catabolic process	346	5	0.00223349	1
	cell-cell adhesion	985	48	0.000949675	0.491711	regulation of cytokine production	866	8	0.00230065	1
	hematopoietic stem cell migration	8	3	0.00114143	0.577564	cytokine production	873	8	0.0024074	1
transitory met	mitotic cell cycle process	777	57	7.3996e-06	0.0117675	system development	4114	324	1.53886e-24	1.60975e-20
	ribosomal large subunit biogenesis	64	11	1.96606e-05	0.0273578	nervous system development	2595	242	1.20205e-23	5.53987e-20
	maturation of LSU-rRNA	26	7	2.72625e-05	0.0356218	multicellular organism development	4774	345	6.77482e-21	1.68648e-17
	primary metabolic process	10048	425	2.87995e-05	0.0356218	anatomical structure development	6003	381	2.74478e-16	4.39243e-13
	cellular component organization or biogenesis	7053	330	3.6777e-05	0.0397284	neuron differentiation	1434	147	5.27304e-16	7.87582e-13
	mitotic cell cycle	919	62	3.74728e-05	0.0397284	generation of neurons	1519	151	2.26693e-15	3.17427e-12
	metabolic process	11634	468	6.65225e-05	0.0632557	neurogenesis	1772	164	2.54616e-14	3.00232e-11
	regulation of mitotic cell cycle	522	39	8.8519e-05	0.0788315	animal organ development	3053	227	4.81516e-14	5.13709e-11
	cellular component organization	6855	317	0.000198292	0.15767	developmental process	6557	391	2.2956e-13	2.33776e-10
	regulation of cell cycle phase transition	467	34	0.000287606	0.196841	multicellular organismal process	7360	405	2.85775e-12	2.561e-09
	dTTP biosynthetic process	4	3	0.000302094	0.196841	behavior	664	76	4.35779e-12	3.616e-09
	pyrimidine deoxyribonucleoside triphosphate biosynthetic process	4	3	0.000302094	0.196841	cell-cell adhesion via plasma-membrane adhesion molecules	277	42	5.21122e-12	4.16972e-09
	dTTP metabolic process	4	3	0.000302094	0.196841	chemical synaptic transmission	777	85	1.49366e-11	1.11547e-08
	mitotic intra-S DNA damage checkpoint signaling	17	5	0.000334429	0.196841	anterograde trans-synaptic signaling	777	85	1.49366e-11	1.11547e-08
	deoxyribonucleotide biosynthetic process	15	5	0.000335967	0.196841	trans-synaptic signaling	783	85	2.39774e-11	1.73287e-08
	2'-deoxyribonucleotide biosynthetic process	15	5	0.000335967	0.196841	central nervous system development	1040	104	4.24594e-11	2.97269e-08
	deoxyribose phosphate biosynthetic process	15	5	0.000335967	0.196841	animal organ morphogenesis	1018	101	5.06033e-11	3.4355e-08
	biological_process	17921	669	0.000386426	0.220599	neuron development	1159	112	9.66128e-11	6.18433e-08
	pyrimidine nucleoside triphosphate biosynthetic process	19	5	0.000506095	0.262039	synaptic signaling	811	85	1.23726e-10	7.69987e-08
	cell division	647	44	0.000531355	0.268866	anatomical structure morphogenesis	2753	202	1.74238e-10	1.05504e-07
	cellular component biogenesis	3391	168	0.000554003	0.274096	homophilic cell adhesion via plasma membrane adhesion molecules	165	29	4.61812e-10	2.72275e-07
	regulation of protein stability	369	28	0.000598862	0.283682	neuron projection development	1014	100	7.21398e-10	4.14416e-07
	cytoskeleton-dependent cytokinesis	125	14	0.000635213	0.294633	brain development	735	79	7.85432e-10	4.29191e-07
	ribonucleoprotein complex biogenesis	465	32	0.000665712	0.297697	neuropeptide signaling pathway	111	21	8.69513e-10	4.63823e-07
	RNA processing	1335	60	0.000668562	0.297697	regulation of transcription by RNA polymerase II	2515	179	1.29333e-09	6.58541e-07
	biosynthetic process	8521	341	0.000686944	0.29971	head development	784	81	2.9182e-09	1.39105e-06
	regulation of mitotic cell cycle phase transition	358	27	0.000700006	0.29971	axon development	520	63	3.16387e-09	1.47673e-06
	threonine catabolic process	2	2	0.000776051	0.326	sensory organ development	611	65	4.83683e-09	2.16729e-06
	nucleobase-containing compound metabolic process	6052	259	0.000834877	0.344217	pattern specification process	472	56	5.85759e-09	2.57321e-06
	pyramidal neuron development	11	4	0.00098643	0.385296	plasma membrane bounded cell projection organization	1574	129	6.81853e-09	2.84097e-06
early met	primary metabolic process	10048	3847	4.68037e-47	1.15782e-43	nervous system development	2595	547	1.6865e-41	3.77843e-37
	nucleobase-containing compound metabolic process	6052	2427	4.13212e-45	9.19976e-42	system development	4114	736	2.66686e-39	2.98742e-35
	metabolic process	11634	4273	1.38874e-44	2.81081e-41	DNA-binding transcription factor activity	1401	312	4.21544e-32	3.14809e-28
	nucleic acid metabolic process	5492	2215	6.65029e-44	1.23385e-40	multicellular organism development	4774	789	7.59633e-32	4.25471e-28
	macromolecule metabolic process	9600	3570	7.31063e-43	1.25203e-39	DNA-binding transcription factor activity, RNA polymerase II-specific	1318	299	1.00903e-31	4.52127e-28
	nucleobase-containing compound biosynthetic process	5057	2061	2.12174e-41	3.37417e-38	RNA polymerase II transcription regulatory region sequence-specific DNA binding	1350	300	1.94469e-30	7.26148e-27
	nucleic acid biosynthetic process	4767	1945	5.787e-40	8.58946e-37	anatomical structure development	6003	905	1.14361e-27	3.6602e-24
	RNA metabolic process	4947	1979	9.54431e-38	1.18052e-34	generation of neurons	1519	341	1.97013e-27	5.51734e-24
	RNA biosynthetic process	4657	1890	1.01471e-37	1.18902e-34	sequence-specific double-stranded DNA binding	1511	317	3.58528e-27	8.92496e-24
	biosynthetic process	8521	3145	1.73437e-36	1.83876e-33	synaptic membrane	452	146	4.20049e-27	9.41078e-24
	cellular process	17465	6044	9.24004e-36	8.94436e-33	transcription cis-regulatory region binding	1448	306	1.01597e-26	2.06926e-23
	regulation of nucleobase-containing compound metabolic process	4070	1730	2.3388e-34	2.16962e-31	transcription regulatory region nucleic acid binding	1449	306	1.17681e-26	2.1971e-23
	macromolecule biosynthetic process	7518	2773	2.57775e-34	2.29564e-31	postsynaptic membrane	320	116	2.77747e-26	4.78665e-23
	biological_process	17921	6153	1.3889e-33	1.18932e-30	neuron differentiation	1434	323	4.94236e-26	7.90919e-23
	DNA-templated transcription	3524	1531	3.34339e-32	2.32616e-29	RNA polymerase II cis-regulatory region sequence-specific DNA binding	1154	258	9.40563e-26	1.40483e-22
	regulation of DNA-templated transcription	3406	1483	2.89983e-31	1.89888e-28	chemical synaptic transmission	777	203	1.30001e-25	1.71327e-22
	transcription by RNA polymerase II	2752	1235	5.11933e-31	3.07599e-28	anterograde trans-synaptic signaling	777	203	1.30001e-25	1.71327e-22
	regulation of primary metabolic process	5446	2214	5.13516e-31	3.07599e-28	trans-synaptic signaling	783	204	1.70923e-25	2.12742e-22
	gene expression	7090	2591	5.25008e-31	3.07599e-28	developmental process	6557	951	1.94251e-25	2.29053e-22
	regulation of RNA biosynthetic process	3419	1485	6.51661e-31	3.72015e-28	cis-regulatory region sequence-specific DNA binding	1177	261	3.17298e-25	3.55437e-22
	regulation of RNA metabolic process	3764	1594	1.76609e-30	9.5903e-28	double-stranded DNA binding	1606	323	5.68777e-25	6.06804e-22
	regulation of transcription by RNA polymerase II	2632	1185	3.18471e-30	1.6882e-27	synaptic signaling	811	207	9.05581e-25	9.2221e-22
	nervous system development	2625	1195	2.66473e-25	1.26229e-22	cell-cell adhesion via plasma-membrane adhesion molecules	277	96	1.00889e-24	9.82748e-22
	regulation of metabolic process	6865	2576	6.30706e-24	2.80841e-21	sequence-specific DNA binding	1613	323	2.4386e-24	2.27643e-21
	regulation of macromolecule metabolic process	6334	2381	2.77255e-23	1.21036e-20	multicellular organismal process	7360	997	3.85098e-24	3.4511e-21
	system development	4158	1746	4.7675e-23	2.04122e-20	homophilic cell adhesion via plasma membrane adhesion molecules	165	70	5.77248e-24	4.9741e-21
	cellular component organization or biogenesis	7053	2795	1.93543e-22	7.9797e-20	somatodendritic compartment	856	214	7.09422e-24	5.86182e-21
	multicellular organism development	4824	1977	3.68939e-21	1.39221e-18	cell-cell signaling	1333	283	7.32597e-24	5.86182e-21
	cellular component organization	6855	2704	1.41933e-19	5.18034e-17	neurogenesis	1772	368	9.01606e-24	6.96537e-21
	regulation of biosynthetic process	5724	2125	1.84604e-19	6.62908e-17	synapse	1647	339	7.48873e-22	5.59258e-19
late met	system development	4158	236	4.5518e-09	1.12601e-05	nervous system development	2492	45	4.10834e-06	0.0941385
	pattern specification process	475	48	6.98439e-09	1.55501e-05	generation of neurons	1441	31	1.19948e-05	0.137424
	nervous system development	2625	168	1.01399e-08	2.05232e-05	neuron differentiation	1369	29	3.23915e-05	0.176117
	regionalization	429	44	1.16709e-08	2.16533e-05	brain development	773	20	3.84301e-05	0.176117
	cell junction organization	853	73	4.9481e-08	7.09895e-05	neurogenesis	1665	32	6.85822e-05	0.18382
	multicellular organism development	4824	258	5.10165e-08	7.09895e-05	head development	820	20	8.75867e-05	0.18382
	synapse organization	580	55	8.69639e-08	0.000109971	adult locomotory behavior	81	6	0.000114664	0.18382
	embryonic morphogenesis	626	56	8.89096e-08	0.000109971	system development	4004	56	0.000120583	0.18382
	developmental process	6643	323	1.74776e-07	0.000204801	inorganic ion transmembrane transport	911	20	0.000123	0.18382
	embryonic organ morphogenesis	302	33	6.75419e-07	0.000626564	central nervous system development	1064	23	0.00013686	0.184471
	anterior/posterior pattern specification	219	26	7.04959e-07	0.000627808	inorganic cation transmembrane transport	821	18	0.00026682	0.321785
	embryonic organ development	457	43	8.80658e-07	0.000708188	multicellular organism development	4682	61	0.00030758	0.352395
	embryo development	1130	81	9.1058e-07	0.000708188	neurotransmitter reuptake	35	4	0.000377709	0.371948
	cell-cell signaling	1340	91	9.22452e-07	0.000708188	monoatomic cation transmembrane transport	845	18	0.000389577	0.371948
	neuropeptide signaling pathway	113	15	2.2358e-06	0.00155556	monoatomic ion transmembrane transport	1014	20	0.000498882	0.457255
	animal organ morphogenesis	1021	75	2.4624e-06	0.00157802	locomotory behavior	201	8	0.000616755	0.543551
	chemical synaptic transmission	776	62	2.48071e-06	0.00157802	ganglioside biosynthetic process	17	3	0.000730153	0.619657
	anterograde trans-synaptic signaling	776	62	2.48071e-06	0.00157802	neurotransmitter transport	201	8	0.000779512	0.629077
	synaptic signaling	811	64	2.78448e-06	0.00163141	adenylate cyclase-modulating G protein-coupled receptor signaling pathway	233	8	0.000796161	0.629077
	trans-synaptic signaling	782	62	3.41461e-06	0.00194931	neuropeptide signaling pathway	108	5	0.000869203	0.651746
	generation of neurons	1535	104	4.97455e-06	0.00276884	regulation of monoatomic ion transmembrane transport	475	12	0.000881737	0.651746
	anatomical structure morphogenesis	2798	161	8.59566e-06	0.00466765	regulation of neurotransmitter levels	210	8	0.000982186	0.681994
	central nervous system development	1047	75	1.03646e-05	0.00549423	neurotransmitter uptake	45	4	0.00104915	0.686865
	regulation of secretion	624	48	1.1236e-05	0.00581761	positive regulation of neurotransmitter transport	21	3	0.0010795	0.687104
	segmentation	102	15	1.15589e-05	0.0058488	cell fate commitment	281	9	0.0011652	0.721604
	anatomical structure development	6078	294	1.2474e-05	0.00617159	intracellular calcium ion homeostasis	302	9	0.00129063	0.754656
	neuron differentiation	1458	98	1.44395e-05	0.00684002	positive regulation of synaptic transmission, cholinergic	6	2	0.00131737	0.754656
	multicellular organismal process	7470	334	1.5293e-05	0.00709341	chemical synaptic transmission	746	16	0.00149026	0.808916
	regulation of cellular process	11644	474	1.70798e-05	0.00761915	anterograde trans-synaptic signaling	746	16	0.00149026	0.808916
	chemical synaptic transmission, postsynaptic	118	17	1.71109e-05	0.00761915	monoatomic cation transport	1047	19	0.00156465	0.808916
